# Supplementary material for: Kinetic Rate Constant Prediction Supports the Conformational Selection Mechanism of Protein Binding
Source: PLoS Comput Biol. 2012 Jan 12;8(1):e1002351. doi: 10.1371/journal.pcbi.1002351 (PMC3257286; doi:10.1371/journal.pcbi.1002351)
Supplement: Dataset S1 — Values and descriptors for log10 k on. (CSV) [file pcbi.1002351.s001.csv]

	log10_KON	DASA	RES_P	RES_NP	RES_C	ATOM_P	ATOM_NP	ATOM_N	PLANARITY	ECCENTRIC	INT_ALPHA	INT_BETA	NUM_HB	NUM_SB	NUM_WB	GAP_VOL	GAP_INDEX	S_TR	S_R	S_T	S_VIB	ACE22_ALL	ACE22_VDW	ACE22_ELEC	ACE22_HYDR	ACE22_SCRE	ACE22_SELF	ACE22_COUL	ACE22_SOLV	ACE22_INTE	ACE19_HYDR	ACE19_SELF	ACE19_SCRE	ACE19_COUL	ACE19_SOLV	ACE19_INTE	SASA	ROS_FA_ATR	ROS_FA_REP	LK_SOLV	ROS_FA_PP	ROS_CG_VDW	ROS_CG_PP	ROS_CG_ENV	ROS_CG_BETA	ROS_HBOND	ROS_TOTAL	BIOSIMZ_KON	DELISI_SOLV
1CBW	5.230449	669.81	60.71	35.71	3.57	32.72	58.28	7.84	2.845	0.725	0	17.86	9	11	4	3996	2.98	-100.742	-49.259	-51.483	2.21E-05	-8102.84094	-89.47389	-9148.62029	1135.25324	30084.15338	-39180.48537	-52.2883	-9096.33199	30031.86508	-13.29998	877.8336	-815.61918	10.60566	62.21441	-805.01353	10.62738	-52.059	-25.798	30.279	0.414	1.493	2.791	-13.667	-0.61	-3.622	2.059	11.1	-11.74
1DFJ	8.220108	1327.93	51.43	22.86	25.71	48.17	18.6	32.41	5.176	0.853	17.14	22.86	7	23	3	11127.38	4.19	-107.361	-53.713	-53.648	4.88E-05	-19801.77725	-108.50099	-21970.28846	2277.0122	61438.2871	-82928.54153	-480.03403	-21490.25443	60958.25307	-17.02538	1482.19251	-1429.23021	54.29677	52.9623	-1374.93344	31.64289	-63.837	4.202	57.565	-13.847	0	-33.414	34.444	-2.133	-1.585	47.162	28.8	15.75
1E4K	5.633468	1381.39	34.31	41.18	24.51	18.03	30.28	9.65	3.396	0.873	3.92	33.33	3	18	0	5565.38	2.01	-109.414	-54.972	-54.442	2.45E-05	-19099.45394	-76.54902	-21520.05721	2497.1523	64343.38017	-85586.05131	-277.38607	-21242.67114	64065.9941	-11.68037	903.69697	-909.62706	8.99386	-5.93009	-900.63319	11.35334	-47.697	4.511	28.438	-5.251	0.001	-7.108	-5.285	-2.624	-0.995	26.481	47	-3.52
1E6E	3.646796	1142.59	41.38	27.59	31.03	29.15	38.88	31.52	4.28	0.649	82.76	3.45	10	64	0	7286.62	3.19	-106.332	-52.898	-53.434	4.29E-05	-22525.14948	-107.04107	-24709.40775	2291.29933	59540.26757	-83537.22795	-712.44737	-23996.96037	58827.8202	-16.62398	1538.99819	-1487.92551	-30.48323	51.07269	-1518.40874	33.44059	-62.062	4.383	58.156	-16.581	0	-16.681	10.029	-4.092	-2.094	45.11	53.2	15.95
1E6J	5.544068	4755.11	50.47	35.51	14.02	3.23	5.75	2.8	1.701	0.353	0	39.25	6	3	0	3044.25	0.32	-110.235	-55.469	-54.766	-2.89E-05	-17172.63797	-68.1576	-19650.53923	2546.05886	68963.53776	-88536.85698	-77.22001	-19573.31922	68886.31775	-11.17748	842.54697	-774.03642	-4.73359	68.51055	-778.77001	14.40957	-40.947	2.641	26.064	-1.358	0	-4.128	-0.873	-1.51	-0.943	23.743	56.9	-6.18
1EER	7.322219	1668.8	26.83	31.71	41.46	34.19	27.52	37.5	4.983	0.768	70.73	4.88	23	47	13	10091.25	3.02	-109.816	-55.528	-54.288	8.46E-05	-23026.40291	-159.33803	-25257.11021	2390.04533	63186.52795	-87408.08749	-1035.55067	-24221.55954	62150.97728	-24.9942	1897.39627	-1664.95569	-141.23603	232.44058	-1806.19172	36.53891	-90.122	3.325	71.078	-22.807	0.271	-20.623	19.869	-2.847	-6.04	44.795	1.2	2.2
1EMV	7.954243	762.06	43.48	39.13	17.39	54.37	41.52	3.75	3.006	0.682	52.17	0	13	21	5	3415.5	2.24	-101.376	-49.611	-51.765	2.70E-05	-8843.77222	-80.24772	-9623.68944	860.16494	22412.94086	-31555.04767	-481.58264	-9142.1068	21931.35823	-13.10781	1005.56616	-932.48096	12.6794	73.08521	-919.80156	18.52262	-50.551	3.389	35.656	-5.049	0	-11.159	5.011	-2.253	-3.834	34.283	35.3	4.34
1FFW	2.565848	590.55	21.43	50	28.57	36.69	42.24	20.41	2.46	0.858	64.29	21.43	4	6	2	2413.12	2.04	-99.649	-48.389	-51.26	1.67E-05	-7051.09075	-46.46761	-7791.16167	786.53854	19792.70457	-27301.26204	-282.6042	-7508.55747	19510.10037	-7.7578	789.30724	-782.72297	52.85746	6.58427	-729.86551	9.99307	-27.148	1.034	16.738	-4.938	0	-0.533	-6.004	-1.209	-1.676	11.171	48.2	0.67
1FSK	5	5267.43	40.65	26.83	32.52	5.09	6.51	2.46	2.413	0.327	4.88	30.89	8	23	0	4630.5	0.44	-107.965	-53.799	-54.166	2.44E-05	-16773.0541	-92.21623	-19039.04726	2358.20939	63285.34802	-82115.20864	-209.18663	-18829.86063	63076.16139	-14.49548	1026.10535	-1030.17258	83.5559	-4.06722	-946.61667	24.48754	-60.357	4.438	42.36	-5.929	0	-12.562	10.519	0.167	-4.158	38.1	28.5	0.54
1GL1	5.90309	736.28	62.96	29.63	7.41	29.64	56.38	13.11	2.878	0.76	0	22.22	8	2	0	3334.5	2.26	-97.232	-47.286	-49.946	2.89E-05	-6440.58455	-85.26773	-7384.62406	1029.30723	27654.13445	-35044.62359	5.86508	-7390.48913	27659.99953	-12.99333	898.68376	-877.7742	67.77091	20.90957	-810.0033	7.80398	-49.373	4.623	26.755	0.103	0	9.84	-17.003	-0.911	-3.803	31.089	4	-11.61
1GXD	5.146128	1176.45	26.32	39.47	34.21	36.24	34.31	28.38	4.127	0.836	10.53	28.95	9	72	0	4657.5	1.98	-110.38	-55.444	-54.936	5.51E-05	-26812.94331	-114.41824	-30035.28494	3336.75987	85233.40393	-114972.1588	-296.53005	-29738.75489	84936.87388	-19.12119	1507.57733	-1440.93588	47.03224	66.64145	-1393.90364	24.23866	-65.314	9.793	49.428	-17.137	0	-6.215	-6.302	-2.516	-4.596	35.811	41.2	-2.16
1JIW	5.39794	929.76	41.67	36.11	22.22	46.88	33.19	18.78	3.57	0.821	13.89	11.11	19	16	13	6530.62	3.51	-105.573	-52.379	-53.194	3.55E-05	-17221.6486	-99.04216	-19304.28841	2181.68196	59996.65627	-78883.1648	-417.77988	-18886.50853	59578.87639	-15.64676	1185.11583	-1101.69829	67.14669	83.41753	-1034.5516	19.13368	-59.492	-22.802	39.71	-1.583	0	-3.321	4.049	-1.783	-4.316	15.152	22.7	-2.9
1JMO	2.348305	1350.83	22.22	37.04	40.74	31.43	54.13	13.96	4.832	0.84	37.04	7.41	19	32	5	9433.12	3.49	-111.531	-55.95	-55.581	8.82E-05	-29295.8388	-175.85537	-32191.18136	3071.19793	77105.12755	-108449.8727	-846.43618	-31344.74519	76258.69137	-27.03824	1816.23831	-1674.30828	-39.78482	141.93004	-1714.09309	30.52357	-108.061	9	71.996	-15.435	0	-26.307	-5.274	-5.34	-7.006	56.999	24	-16
1JPS	5.991226	5889.63	37.8	29.92	32.28	8.06	4.41	3.02	2.911	0.484	6.3	33.86	19	16	14	5302.12	0.45	-110.125	-55.415	-54.71	2.33E-05	-19071.17241	-98.09191	-21478.20445	2505.12396	67159.68407	-88281.01248	-356.87604	-21121.32842	66802.80803	-16.72337	1563.24376	-1482.83647	26.26152	80.40729	-1456.57495	27.15137	-60.763	5.025	58.581	-9.621	0	-18.047	19.122	-1.871	-5.204	48.307	23	15.65
1JTG	5.491362	1287.09	52.94	20.59	26.47	35.79	46.05	17.24	2.781	0.449	47.06	8.82	11	27	10	5204.25	2.02	-107.005	-53.301	-53.704	4.37E-05	-14537.97807	-126.62698	-16086.73109	1675.38	44802.4953	-60338.0329	-551.1935	-15535.5376	44251.3018	-20.94884	1587.37646	-1424.54045	-25.96972	162.836	-1450.51018	30.39842	-80.64	8.843	61.422	-12.673	0.618	-18.187	12.869	-0.759	-4.005	56.247	28.8	6.85
1JWH	4.822822	1520.56	30.53	45.26	24.21	10	33.43	5.6	2.507	0.691	30.53	0	1	2	1	5585.62	1.84	-112.289	-56.548	-55.741	2.43E-05	-30059.97935	-72.25604	-33139.6735	3151.95018	78182.49105	-111254.9928	-67.17175	-33072.50175	78115.3193	-11.62824	773.06291	-766.75793	68.45468	6.30499	-698.30324	8.18741	-41.231	3.465	18.793	-2.202	0	-0.786	-3.296	-2.937	-2.955	22.083	51.5	-9.69
1KAC	5.255273	751.37	40	40	20	34.77	37.83	26.54	1.26	0.857	0	0	7	13	3	5184	3.45	-104.392	-51.576	-52.816	2.14E-05	-7689.97746	-66.34867	-8852.28003	1228.65125	32267.46041	-40828.17042	-291.57003	-8560.71001	31975.89039	-10.80765	969.66519	-980.32214	74.44911	-10.65695	-905.87303	11.19597	-34.027	1.487	23.13	-9.987	0.309	-13.201	16.124	-0.659	-1.246	11.504	34.9	1.93
1KKL	5.113943	1808.59	33.33	36.56	30.11	18.45	16.31	8.99	3.67	0.616	41.94	32.26	6	9	2	6324.75	1.75	-104.116	-51.411	-52.705	3.59E-05	-21614.83677	-82.54839	-23916.9258	2384.63742	61013.17206	-84898.80214	-31.29573	-23885.63008	60981.87633	-13.17333	1015.84143	-977.09988	45.59014	38.74157	-931.50973	15.24535	-44.164	3.285	29.883	-3.35	0	-1.182	2.965	-2.562	-1.692	32.216	57.4	-2.68
1KLU	3.717671	4097.04	25.53	45.74	28.72	5.51	5.35	3.97	2.216	0.729	12.77	53.19	7	8	9	4674.38	0.57	-109.933	-55.002	-54.931	1.30E-05	-24141.03594	-63.96894	-26601.0848	2524.0178	63639.36894	-90068.60673	-171.84701	-26429.2378	63467.52193	-10.41747	933.76459	-922.22581	72.56683	11.53879	-849.65897	11.14113	-37.107	4.921	24.639	-5.572	1.595	-8.244	6.87	-1.882	-1.621	26.767	74.7	1.35
1KTZ	5.869232	500.16	40	20	40	25.01	44.97	29.03	2.838	0.872	0	50	7	21	8	1623.38	1.62	-100.829	-49.28	-51.549	1.45E-05	-6378.54429	-49.39659	-7092.48208	763.33438	19572.04056	-26211.31874	-453.20389	-6639.27819	19118.83667	-7.80021	692.47831	-662.12736	24.33291	30.35095	-637.79444	10.17635	-29.404	-0.021	16.508	-3.66	0	-8.993	-12.414	-1.987	-2.164	13.308	17.7	-5.74
1KXQ	5.372912	1082.59	53.57	21.43	25	31.41	43.43	24.36	3.676	0.621	14.29	10.71	12	3	18	4576.5	2.11	-106.317	-52.716	-53.601	3.78E-05	-21982.82394	-107.46554	-24323.34284	2447.98444	64941.81317	-89235.91238	-29.24363	-24294.09921	64912.56954	-17.13472	1161.23137	-1169.5278	137.57794	-8.29643	-1031.94987	22.61882	-66.298	6.57	43.894	-6.262	0	-14.354	-4.142	-2.041	-2.969	45.162	32.5	-6.2
1LFD	6.886491	603.23	31.58	36.84	31.58	45.13	30.17	23.62	1.212	0.56	31.58	15.79	9	24	6	4127.62	3.42	-102.33	-50.15	-52.18	1.59E-05	-11147.77247	-59.07691	-12137.02321	1048.32765	26991.2126	-38700.93845	-427.29737	-11709.72585	26563.91523	-9.71007	987.31447	-949.49582	29.05993	37.81865	-920.4359	16.08466	-35.743	2.633	30.828	-8.352	0	-11.377	3.407	-2.038	-3.712	22.378	41.9	1.51
1MAH	7.431364	1029.02	40	40	20	36.51	52.38	10.12	3.306	0.643	14.29	2.86	12	22	0	3685.5	1.79	-102.462	-50.506	-51.956	3.72E-05	-20707.32212	-109.67466	-22985.28199	2387.63453	61888.10768	-84569.63983	-303.74983	-22681.53216	61584.35785	-16.63039	1055.71393	-970.20952	36.42687	85.5044	-933.78265	19.1154	-62.596	4.214	38.914	-4.424	0	-0.961	-10.694	-3.946	-3.305	33.579	30.9	-7.87
1MLC	4	5358.06	48.78	21.95	29.27	3.88	5.43	3.02	1.693	0.569	5.69	31.71	8	17	3	2527.88	0.24	-106.443	-52.723	-53.72	1.70E-05	-17113.33872	-75.30773	-19232.31339	2194.28239	60860.96293	-79865.63633	-227.63999	-19004.67339	60633.32294	-11.93902	934.80942	-891.44992	53.02177	43.35951	-838.42815	17.28797	-47.465	6.561	36	-5.893	-0.001	-16.822	10.184	-0.837	-2.427	37.149	51.5	1.94
1MQ8	5.123852	629.66	33.33	33.33	33.33	43.87	34.09	21.1	1.819	0.738	0	50	7	8	1	4299.75	3.41	-106.14	-52.662	-53.478	1.06E-05	-12907.35255	-60.79173	-14336.63226	1490.07144	37382.35605	-51748.46727	29.47897	-14366.11122	37411.83501	-9.60709	820.47859	-804.48172	41.80508	15.99686	-762.67664	16.38447	-35.893	2.678	28.421	-6.118	0	-4.912	7.275	-1.048	-0.651	23.957	17.8	1.33
1P2C	4.624282	688.26	58.33	20.83	20.83	33.19	46.4	19.77	1.661	0.633	0	16.67	8	22	11	2257.88	1.64	-106.418	-52.71	-53.708	1.70E-05	-16585.21501	-77.92605	-18676.72861	2169.43965	59691.81206	-78213.8147	-154.72596	-18522.00265	59537.0861	-12.25211	944.94807	-877.96245	31.32334	66.98563	-846.63912	17.95167	-49.528	6.193	37.436	-4.841	0	-15.379	10.734	-0.509	-2.402	36.464	75.9	1.6
1PPE	6.826075	764.21	64.52	25.81	9.68	35.04	39.73	23.68	2.693	0.725	32.26	16.13	12	16	6	1994.62	1.31	-96.361	-46.634	-49.727	3.28E-05	-5744.11068	-100.65009	-6584.38052	940.91993	25594.4908	-32090.20641	-88.66491	-6495.71561	25505.82588	-15.23888	1012.52415	-968.09855	62.8884	44.4256	-905.21015	17.06263	-62.692	-3.598	38.028	-0.092	0	1.048	-17.817	-0.227	-5.369	27.858	3.2	-12.58
1T6B	4.724276	949.49	30	30	40	46.14	38.76	13.93	2.38	0.857	0	20	10	17	5	5346	2.82	-108.939	-54.287	-54.652	2.74E-05	-31381.96608	-92.92962	-34793.35714	3504.32068	90210.18595	-124806.2258	-197.3173	-34596.03984	90012.86864	-14.92234	1204.91591	-1129.96055	38.04222	74.95536	-1091.91832	25.08438	-57.183	4.535	43.411	-5.864	0	-10.6	4.892	-0.632	-1.658	36.384	72.2	1.64
1VFB	6.143015	2633.38	57.14	22.22	20.63	10.14	10	5.2	1.554	0.63	0	33.33	12	6	8	3641.62	0.69	-104.886	-51.74	-53.146	1.96E-05	-12583.30052	-66.41367	-13910.67901	1393.79217	37659.23511	-51596.26312	26.349	-13937.02801	37685.58411	-10.59405	905.3591	-796.88777	-24.58369	108.47134	-821.47146	17.99978	-41.915	-0.13	32.526	-2.621	0	-9.098	5.141	-1.912	-5.128	24.938	34.1	7.54
1XU1	5.964731	2540.56	28.68	46.32	25	10.98	11.86	7.36	3.16	0.458	0	63.24	13	15	3	2268	0.45	-99.496	-48.65	-50.846	2.81E-05	-17891.20234	-84.45627	-19663.72665	1856.98058	47730.67232	-67216.77877	-177.6202	-19486.10645	47553.05213	-13.22325	1042.5369	-985.17583	29.66727	57.36107	-955.50858	18.55498	-50.766	3.637	33.873	-2.715	0	-3.755	4.923	-1.926	-3.037	34.822	70.3	2.98
2AJF	4.85248	812.49	38.46	23.08	38.46	49.71	35.61	13.68	2.371	0.944	73.08	7.69	8	13	3	7148.25	4.4	-109.682	-54.948	-54.734	2.68E-05	-26155.28775	-78.48455	-29295.41435	3218.61115	81180.43703	-110369.1018	-106.74962	-29188.66473	81073.68741	-12.98559	966.94603	-916.42405	76.45495	50.52198	-839.9691	17.83202	-45.855	5.064	32.252	-5.289	0	-11.635	8.439	-1.581	-2.223	30.227	47.9	2.06
2B42	5.557507	1246.17	38.46	43.59	17.95	34.15	43.44	21.46	4.321	0.687	2.56	41.03	9	21	6	7688.25	3.08	-108.101	-53.842	-54.259	4.67E-05	-13260.09604	-132.41	-15215.42537	2087.73933	55609.72293	-70587.42629	-237.72202	-14977.70335	55372.00092	-20.9531	1439.78197	-1422.33004	158.52766	17.45194	-1263.80238	30.69724	-79.574	7.98	62.078	-6.834	0	-26.314	25.239	-1.092	-2.892	59.815	13.1	3.8
2B4J	5.676694	1232.96	39.73	34.25	26.03	17.66	24.48	5.41	2.42	0.528	60.27	15.07	6	12	3	3088.12	1.25	-103.1	-50.587	-52.513	1.69E-05	-12257.10215	-58.38941	-13701.11103	1502.39829	38034.94275	-51489.64918	-246.40461	-13454.70642	37788.53814	-9.76525	847.10079	-826.68898	64.49466	20.41182	-762.19432	12.40277	-36.955	4.461	23.375	-8.836	0.156	-7.082	-5.211	-2.687	-2.457	15.39	88.4	-3.82
2GOX	5.606381	830.02	29.17	33.33	37.5	47.72	28.9	22.48	2.006	0.861	0	0	5	12	3	4168.12	2.51	-102.636	-50.628	-52.008	3.40E-05	-12970.41903	-81.60502	-14391.39707	1502.58305	37420.98385	-51485.47768	-326.90324	-14064.49383	37094.08061	-13.12699	1167.21289	-1084.69897	55.34765	82.51393	-1029.35133	22.31644	-47.536	4.785	45.155	-9.774	0	-8.567	9.752	-3.294	-2.32	34.881	43.5	11.06
2I25	4.954243	753.98	44.44	22.22	33.33	44.15	30.52	24.54	3.373	0.721	22.22	16.67	15	43	9	2578.5	1.71	-102.489	-50.244	-52.245	2.46E-05	-11096.65889	-80.50704	-11965.3001	949.14824	25872.16277	-37613.63882	-223.82404	-11741.47605	25648.33873	-12.67941	1055.64819	-1031.84365	55.97141	23.80454	-975.87225	22.70518	-52.575	5.414	44.736	-10.132	0	-7.138	1.684	-0.982	-4.161	40.579	23.7	5.77
2I9B	5.075547	1115.98	31.91	34.04	34.04	36.34	48.74	12.87	5.091	0.708	0	29.79	6	14	2	6966	3.12	-106.106	-52.835	-53.271	5.60E-05	-15288.99618	-117.67193	-16681.67239	1510.34814	41051.35992	-57438.57173	-294.46058	-16387.21181	40756.89934	-19.26762	1400.73621	-1313.70819	55.08148	87.02803	-1258.62672	18.26644	-66.038	14.818	44.619	-6.32	-0.001	-14.112	2.725	-3.914	-1.313	58.73	47.5	-1.48
2OZA	7.908485	3086.32	40.48	36.9	22.62	43.7	33.68	22.03	7.005	0.559	29.76	22.62	29	61	2	15822	2.56	-112.655	-57.243	-55.412	0.000185651	-25620.03765	-295.19958	-28136.68294	2811.84487	70574.28581	-97438.0538	-1272.91495	-26863.76799	69301.37086	-45.79776	3034.571	-2595.63848	-210.84128	438.93252	-2806.47975	64.44725	-174.2	18.556	131.171	-20.636	0	-27.816	6.386	-10.078	-9.449	117.185	7	-7.6
2PTC	6.041393	659.62	64.29	28.57	7.14	39.77	38.27	20.94	2.449	0.759	25	17.86	12	13	7	3155.62	2.39	-100.609	-49.171	-51.438	2.44E-05	-7271.85185	-90.34382	-8244.11479	1062.60676	28595.585	-36739.52327	-100.17652	-8143.93827	28495.40848	-13.40613	912.00936	-860.77546	50.48192	51.2339	-810.29353	14.10881	-54.375	5.442	31.552	-1.501	0.553	-2.219	-7.234	0.114	-3.077	36.056	13.5	-6.98
2SIC	6.812913	723.91	41.94	51.61	6.45	34.02	40.79	24.42	2.911	0.764	22.58	19.35	10	3	5	3611.25	2.49	-103.952	-51.237	-52.715	2.41E-05	-7584.63108	-95.23064	-8878.00993	1388.60949	38761.60764	-47512.33224	-127.28533	-8750.7246	38634.32231	-14.35153	888.33675	-873.89816	38.95518	14.43858	-834.94298	13.48635	-57.337	9.108	33.705	-0.424	0	-3.96	-11.137	0.237	-5.043	41.161	16	-17.47
2SNI	6.491362	727.04	43.33	50	6.67	34.04	39.73	24.78	3.033	0.684	23.33	23.33	10	5	3	3847.5	2.65	-101.644	-49.841	-51.803	2.58E-05	-7625.02281	-92.70674	-8802.34292	1270.02686	34428.55383	-43129.50417	-101.39258	-8700.95034	34327.16125	-14.61816	954.91572	-890.29631	-4.54891	64.61941	-894.84522	15.3988	-55.371	7.37	33.296	-4.493	0	-2.155	-7.104	0.882	-6.502	33.344	12.8	-14.44
2VIR	5.041393	5456.7	46.83	32.54	20.63	4.49	5.57	1.81	1.801	0.662	6.35	38.1	8	2	0	5514.75	0.51	-110.727	-55.526	-55.201	1.52E-05	-18582.36783	-62.85594	-21278.35087	2758.83898	74888.654	-96091.795	-75.20987	-21203.141	74813.44413	-10.79484	876.92763	-843.52267	73.76232	33.40497	-769.76034	15.5566	-36.296	3.19	29.173	-2.691	0	-3.624	0.813	-1.715	-1.523	31.159	45.7	-1.68
2VIS	2.732394	5512.9	46.92	31.54	21.54	4.58	5.76	1.83	1.792	0.652	6.15	37.69	8	2	0	5572.12	0.51	-110.731	-55.528	-55.203	1.64E-05	-18501.85125	-64.07066	-21198.64109	2760.8605	74869.85684	-95992.61971	-75.87823	-21122.76286	74793.97861	-10.94639	861.66175	-821.56736	68.57371	40.09441	-752.99365	14.39922	-35.671	2.971	28.292	-2.606	0	-1.652	-5.843	-2.077	-2.68	28.986	50.2	-2.86
2WPT	7.69897	810.9	20	44	36	62.59	27.83	8.59	3.043	0.663	60	0	45	26	0	2997	1.85	-100.92	-49.294	-51.626	2.80E-05	-9522.28455	-79.21845	-10237.90279	794.8367	20129.573	-29935.86021	-431.61559	-9806.2872	19697.95741	-12.97623	1120.444	-1056.8931	23.06803	63.5509	-1033.82509	21.34726	-50.616	4.595	42.534	-9.706	0	-12.261	8.391	-2.768	-2.38	38.734	50.1	10.78
3BP8	5.997823	2030.4	29.17	47.92	22.92	12.39	11.15	7.63	1.902	0.798	39.58	13.19	9	10	0	3078	0.76	-103.081	-50.659	-52.422	1.97E-05	-27401.03259	-68.34428	-30728.74867	3396.06036	87963.20668	-118620.2103	-71.74505	-30657.00363	87891.46163	-10.51332	844.32293	-807.49293	47.81496	36.83	-759.67798	15.82674	-36.21	1.979	26.874	-1.127	0	3.825	-2.084	-0.685	-1.102	26.134	168.9	0.98
</pre></body></html>
[truncated: 153 more columns]
